# Supplementary material for: Determining Phenological Patterns Associated with the Onset of Senescence in a Wheat MAGIC Mapping Population
Source: Front Plant Sci. 2016 Oct 24;7:1540. doi: 10.3389/fpls.2016.01540 (PMC5075575; doi:10.3389/fpls.2016.01540)
Supplement: Supplementary file 1 [file Table1.CSV]

genotype
Alchemy-1A
Avalon
Brompton-1A
Cadenza
Claire-4
Hereward-1A
KWS Santiago
Rialto-4
Robigus-1
Soissons-1
Xi-19-1
Zircon
MEL 001-1a
MEL 002-1
MEL 003-1a
MEL 004-1
MEL 005-1
MEL 006-1
MEL 007-1a
MEL 008-1
MEL 009a-1
MEL 010-1a
MEL 011-1a
MEL 012-1b
MEL 013-1a
MEL 014-2
MEL 015-2
MEL 016-1
MEL 017-2
MEL 018-1
MEL 019-1a
MEL 020-1
MEL 021-1
MEL 022-1c
MEL 023-1
MEL 024-1
MEL 025-1a
MEL 026-1b
MEL 027-1e
MEL 028-1c
MEL 029-1c
MEL 030-1a
MEL 031-1b
MEL 032-1
MEL 033-1-A
MEL 034-4
MEL 035-1
MEL 036-1b
MEL 037-1a
MEL 038-1a
MEL 039-1a
MEL 040-1c
MEL 040-2b
MEL 040-2c
MEL 041-1a
MEL 042-1b
MEL 043-1
MEL 044a-1
MEL 045-1a
MEL 046-1
MEL 046-7
MEL 048-1a
MEL 049-2
MEL 050-1
MEL 051-1c
MEL 052-1
MEL 053-1a
MEL 054-1
MEL 055-1a
MEL 056-1
MEL 057-1a
MEL 058-1
MEL 059-1a
MEL 060-1a
MEL 061-1
MEL 062-1a
MEL 063a-1
MEL 064-1a
MEL 065-1b
MEL 066-1a
MEL 070-1a
MEL 071-1a
MEL 072-1a
MEL 073-1
MEL 074-1
MEL 075-1a
MEL 076-1c
MEL 077-3
MEL 078-1bA
MEL 081-1a
MEL 082-1a
MEL 083-1
MEL 084-1
MEL 085-1b
MEL 086-1
MEL 087-1a
MEL 088-1
MEL 089-1a
MEL 090-1a
MEL 091-1a
MEL 092-1
MEL 093-1
MEL 094-1c
MEL 095-1
MEL 096-1a
MEL 097-1
MEL 098-1
MEL 099-2
MEL 100-1a
MEL 101-1
MEL 102-1
MEL 103-1
MEL 104-1
MEL 104-2
MEL 105-1
MEL 106a-1
MEL 107-1a
MEL 108-1
MEL 109-1
MEL 110-1a
MEL 111-1
MEL 112-1a
MEL 113-1a
MEL 114-1
MEL 115-1
MEL 116-2
MEL 117-2
MEL 118-1a
MEL 119-1
MEL 120-3
MEL 121-1a
MEL 122-1a
MEL 123-1
MEL 124-2
MEL 125-1b
MEL 126-1
MEL 127-1a
MEL 128-1
MEL 129-1
MEL 130-1
MEL 131-1a
MEL 132-1
MEL 133-1
MEL 134a-1
MEL 135-1a
MEL 136-1a
MEL 137a-1
MEL 138-1
MEL 139-1
MEL 140-1b
MEL 141-1
MEL 142-2
MEL 143-1
MEL 144-1a
MEL 145-1
MEL 146-1a
MEL 147-1
MEL 148-1a
MEL 149-1
MEL 150-3
MEL 151-1
MEL 152-1a
MEL 153-1
MEL 154-1a
MEL 155-1a
MEL 156-1
MEL 157-1
MEL 158-1
MEL 159-1
MEL 160-1
MEL 161-1
MEL 162-1
MEL 163-2
MEL 164-1
MEL 165-1
MEL 166-1a
MEL 167-2
MEL 168-1a
MEL 169-1c
MEL 170-1b
MEL 171-1a
MEL 172-1
MEL 173-2
MEL 174-1
MEL 175-1
MEL 176-1
MEL 177a-1
MEL 178-1a
MEL 179-2
MEL 180-1
MEL 181-1
MEL 182-1a
MEL 183-1
MEL 184-1a
MEL 185-1
MEL 186-1b
MEL 187-1b
MEL 188-2
MEL 189-1
MEL 190-2
MEL 191-1
MEL 192-1
MEL 193-1
MEL 194a-1
MEL 195-1a
MEL 196-1A
MEL 197-2
MEL 198-1
MEL 199-1
MEL 200-1b
MEL 201-1
MEL 202-2
MEL 203-1
MEL 204-1
MEL 205-1a
MEL 206a-1a
MEL 207-1
MEL 208-1
MEL 209-1
MEL 210-1a
